# Supplementary material for: Effect of Non-Genetic Factors on Reproduction of Extensive versus Intensive Florida Dairy Goats
Source: Vet Sci. 2022 Apr 30;9(5):219. doi: 10.3390/vetsci9050219 (PMC9142956; doi:10.3390/vetsci9050219)
Supplement: Supplementary file 1 [file vetsci-09-00219-s001.zip]

Archive with 1 entries (1 files):
- vetsci-1681131-supplementary.pdf
